# Supplementary material for: Low-Temperature Glass 3D Printing via Two-Photon and Single-Photon Polymerization of Oligo-Silsesquioxanes
Source: Polymers (Basel). 2025 Dec 1;17(23):3204. doi: 10.3390/polym17233204 (PMC12694004; doi:10.3390/polym17233204)
Supplement: Supplementary file 1 [file polymers-17-03204-s001.zip]

Archive with 1 entries (1 files):
- polymers-3967823-supplementary.pdf
